# Supplementary material for: Live cell imaging of low- and non-repetitive chromosome loci using CRISPR-Cas9
Source: Nat Commun. 2017 Mar 14;8:14725. doi: 10.1038/ncomms14725 (PMC5424063; doi:10.1038/ncomms14725)
Supplement: Supplementary Data 1 — The list of hotspots in human genome. [file ncomms14725-s11.xlsx]

## Sheet: Sheet1
chr	sgRNA count	sgRNA seq + PAM	strand	sgRNA location
chr1	4	AGTTACAGTCAGCATGGGTCTGG	-	chr1:152186317-152186343(-)
				chr1:152187727-152187753(-)
				chr1:152189137-152189163(-)
				chr1:152190547-152190573(-)
	4	AGTTCAGGGTTGATTGTTTCTGG	+	chr1:924300-924326(+)
				chr1:924369-924395(+)
				chr1:924505-924531(+)
				chr1:924620-924646(+)
	5	AGTTCCGGTACATAGACACTTGG	-	chr1:92134491-92134517(-)
				chr1:92134527-92134553(-)
				chr1:92134635-92134661(-)
				chr1:92134671-92134697(-)
				chr1:92134887-92134913(-)
	17	AGTTCCGGTACGTAGACACTTGG	-	chr1:92134167-92134193(-)
				chr1:92134203-92134229(-)
				chr1:92134239-92134265(-)
				chr1:92134275-92134301(-)
				chr1:92134311-92134337(-)
				chr1:92134347-92134373(-)
				chr1:92134383-92134409(-)
				chr1:92134419-92134445(-)
				chr1:92134455-92134481(-)
				chr1:92134563-92134589(-)
				chr1:92134599-92134625(-)
				chr1:92134707-92134733(-)
				chr1:92134743-92134769(-)
				chr1:92134779-92134805(-)
				chr1:92134815-92134841(-)
				chr1:92134851-92134877(-)
				chr1:92134923-92134949(-)
	11	AAGGCCTGGGATGGATAATCTGG	-	chr1:3391648-3391674(-)
				chr1:3391708-3391734(-)
				chr1:3391768-3391794(-)
				chr1:3391828-3391854(-)
				chr1:3391888-3391914(-)
				chr1:3391948-3391974(-)
				chr1:3392008-3392034(-)
				chr1:3392068-3392094(-)
				chr1:3392128-3392154(-)
				chr1:3392188-3392214(-)
				chr1:3392248-3392274(-)
	4	AGTTCTGGGTTGATTGTTTCTGG	+	chr1:924070-924096(+)
				chr1:924208-924234(+)
				chr1:924551-924577(+)
				chr1:924574-924600(+)
	5	AGTTGGAGCAGGCTCCTTAGGGG	-	chr1:186276877-186276903(-)
				chr1:186276901-186276927(-)
				chr1:186276925-186276951(-)
				chr1:186277132-186277158(-)
				chr1:186277156-186277182(-)
	4	AGTTGTCTTCCGGCCAGGGTAGG	+	chr1:183839449-183839475(+)
				chr1:183839489-183839515(+)
				chr1:183839529-183839555(+)
				chr1:183839569-183839595(+)
	4	AGTTGTGAAGGGGTTGAGATAGG	-	chr1:181396218-181396244(-)
		AGTTGTGAAGGGGTTGAGATGGG	-	chr1:181395851-181395877(-)
				chr1:181396074-181396100(-)
				chr1:181396170-181396196(-)
	4	AGTTTAAGACAAAATGGCAGCGG	+	chr1:240699865-240699891(+)
				chr1:240699916-240699942(+)
				chr1:240699967-240699993(+)
		AGTTTAAGACAAAATGGCAGTGG	+	chr1:240700018-240700044(+)
	6	AGTTTAATTTCAGTGAGAGCTGG	+	chr1:32043819-32043845(+)
				chr1:32044071-32044097(+)
				chr1:32044233-32044259(+)
				chr1:32044351-32044377(+)
				chr1:32044402-32044428(+)
				chr1:32044636-32044662(+)
	9	AGTTTGCTCTCTCTGGTTTTCGG	+	chr1:1649052-1649078(+)
				chr1:1649103-1649129(+)
				chr1:1649211-1649237(+)
				chr1:1649584-1649610(+)
				chr1:1649692-1649718(+)
				chr1:1649800-1649826(+)
				chr1:1649908-1649934(+)
				chr1:1649959-1649985(+)
				chr1:1650494-1650520(+)
	7	ATAACACTAGGAAACACATCAGG	-	chr1:248546662-248546688(-)
				chr1:248546798-248546824(-)
				chr1:248547002-248547028(-)
				chr1:248547138-248547164(-)
				chr1:248547410-248547436(-)
				chr1:248547614-248547640(-)
				chr1:248547818-248547844(-)
	7	ATAACACTAGGAAACACTTCAGG	-	chr1:248546322-248546348(-)
				chr1:248546730-248546756(-)
				chr1:248547070-248547096(-)
				chr1:248547274-248547300(-)
				chr1:248547342-248547368(-)
				chr1:248547478-248547504(-)
				chr1:248547886-248547912(-)
	5	ATAACCTGCCAGTGTTAATACGG	-	chr1:246439664-246439690(-)
				chr1:246439912-246439938(-)
				chr1:246439994-246440020(-)
				chr1:246440160-246440186(-)
				chr1:246440243-246440269(-)
	4	AAGGCGGAGGTGGTGGGTGGAGG	+	chr1:6072298-6072324(+)
				chr1:6072472-6072498(+)
				chr1:6072594-6072620(+)
				chr1:6072667-6072693(+)
	5	ATAATGCAGGGATGAGGTGTGGG	-	chr1:181703693-181703719(-)
				chr1:181703768-181703794(-)
				chr1:181703843-181703869(-)
				chr1:181703918-181703944(-)
				chr1:181703993-181704019(-)
	5	ATACACGGTGTGTGTATATACGG	+	chr1:56128236-56128262(+)
				chr1:56128266-56128292(+)
				chr1:56128296-56128322(+)
				chr1:56128326-56128352(+)
		ATACACGGTGTGTGTATATATGG	+	chr1:56128356-56128382(+)
	6	AAGGCGTGGAATCAGAGTTTGGG	+	chr1:2193330-2193356(+)
				chr1:2193408-2193434(+)
				chr1:2193486-2193512(+)
				chr1:2193556-2193582(+)
				chr1:2193774-2193800(+)
				chr1:2193975-2194001(+)
	8	ATACAGTGGATAAGATGTGTGGG	-	chr1:2768662-2768688(-)
				chr1:2768766-2768792(-)
				chr1:2768870-2768896(-)
				chr1:2768922-2768948(-)
				chr1:2768974-2769000(-)
				chr1:2769078-2769104(-)
				chr1:2769130-2769156(-)
				chr1:2769182-2769208(-)
	13	ATACCAGCAACGGTGCGCCCGGG	-	chr1:844311-844337(-)
				chr1:844401-844427(-)
				chr1:844446-844472(-)
				chr1:844582-844608(-)
				chr1:844667-844693(-)
				chr1:844712-844738(-)
				chr1:844757-844783(-)
				chr1:844938-844964(-)
				chr1:845023-845049(-)
				chr1:845068-845094(-)
				chr1:845113-845139(-)
				chr1:845198-845224(-)
				chr1:845244-845270(-)
	5	ATACGTGGGTGTTAGGTTGTAGG	+	chr1:1865713-1865739(+)
				chr1:1865781-1865807(+)
				chr1:1865936-1865962(+)
				chr1:1865970-1865996(+)
				chr1:1866735-1866761(+)
	10	ATACTAATCCTCGTTCTTCTGGG	-	chr1:248033644-248033670(-)
				chr1:248033719-248033745(-)
				chr1:248033794-248033820(-)
				chr1:248033869-248033895(-)
				chr1:248033944-248033970(-)
				chr1:248034019-248034045(-)
				chr1:248034094-248034120(-)
				chr1:248034169-248034195(-)
				chr1:248034244-248034270(-)
				chr1:248034319-248034345(-)
	4	ATAGAGGACAGGAGAGATGGAGG	+	chr1:41997179-41997205(+)
				chr1:41997401-41997427(+)
				chr1:41997639-41997665(+)
				chr1:41997703-41997729(+)
	5	ATAGAGGACAGGGGAGATGGAGG	+	chr1:41997003-41997029(+)
				chr1:41997051-41997077(+)
				chr1:41997131-41997157(+)
				chr1:41997353-41997379(+)
				chr1:41997828-41997854(+)
	6	ATAGCACCTTCCTTCCTCTGAGG	+	chr1:247590806-247590832(+)
				chr1:247590952-247590978(+)
				chr1:247591025-247591051(+)
				chr1:247591098-247591124(+)
				chr1:247591244-247591270(+)
				chr1:247591317-247591343(+)
	4	ATAGCCCACTGAGGCTCCTCCGG	+	chr1:4726127-4726153(+)
				chr1:4726179-4726205(+)
				chr1:4726231-4726257(+)
		ATAGCCCACTGAGGCTCCTCTGG	+	chr1:4726283-4726309(+)
	8	ATAGGAGGGAGAAAGAGAAGGGG	-	chr1:240348248-240348274(-)
				chr1:240348276-240348302(-)
				chr1:240348304-240348330(-)
				chr1:240348333-240348359(-)
				chr1:240348361-240348387(-)
				chr1:240348390-240348416(-)
				chr1:240348419-240348445(-)
				chr1:240348476-240348502(-)
	4	ATAGGCAGGTAGTATAGACAGGG	-	chr1:756849-756875(-)
				chr1:757300-757326(-)
				chr1:758034-758060(-)
				chr1:758524-758550(-)
	4	ATAGGGTGGACAGGGTGGACAGG	+	chr1:31904638-31904664(+)
				chr1:31904710-31904736(+)
				chr1:31904854-31904880(+)
				chr1:31904971-31904997(+)
	11	ATAGGGTGGATAGGGTGGATAGG	+	chr1:31904620-31904646(+)
				chr1:31904665-31904691(+)
				chr1:31904674-31904700(+)
				chr1:31904683-31904709(+)
				chr1:31904692-31904718(+)
				chr1:31904737-31904763(+)
				chr1:31904809-31904835(+)
				chr1:31904818-31904844(+)
				chr1:31904827-31904853(+)
				chr1:31904836-31904862(+)
				chr1:31905007-31905033(+)
	8	ATAGGTATGTATTCTGTGTCTGG	-	chr1:248838352-248838378(-)
				chr1:248838595-248838621(-)
				chr1:248838715-248838741(-)
				chr1:248838835-248838861(-)
				chr1:248838895-248838921(-)
				chr1:248839075-248839101(-)
				chr1:248839318-248839344(-)
				chr1:248839441-248839467(-)
	5	ATAGGTTCAGGAAGTAAGGCAGG	+	chr1:201178851-201178877(+)
				chr1:201179391-201179417(+)
				chr1:201179715-201179741(+)
				chr1:201180147-201180173(+)
				chr1:201180363-201180389(+)
	9	ATAGTGTAGAGGGATAGTGTAGG	+	chr1:228255432-228255458(+)
				chr1:228255526-228255552(+)
				chr1:228255590-228255616(+)
				chr1:228255654-228255680(+)
				chr1:228255694-228255720(+)
				chr1:228255798-228255824(+)
				chr1:228255862-228255888(+)
				chr1:228255926-228255952(+)
				chr1:228260063-228260089(+)
	5	ATAGTGTAGGGGGATAGTGTAGG	+	chr1:228256311-228256337(+)
				chr1:228258035-228258061(+)
				chr1:228259433-228259459(+)
		ATAGTGTAGGGGGATAGTGTGGG	+	chr1:228255392-228255418(+)
				chr1:228255445-228255471(+)
	4	ATATTCCAGGATTAAGTCACCGG	+	chr1:8614797-8614823(+)
				chr1:8614832-8614858(+)
		ATATTCCAGGATTAAGTCACTGG	+	chr1:8614902-8614928(+)
				chr1:8614937-8614963(+)
	4	ATATTGAATGGATGGGTGGGTGG	+	chr1:3642689-3642715(+)
				chr1:3642905-3642931(+)
				chr1:3643033-3643059(+)
				chr1:3643225-3643251(+)
	11	ATCAATATCCTGTAGCTGGGCGG	+	chr1:8361344-8361370(+)
				chr1:8361764-8361790(+)
				chr1:8361792-8361818(+)
		ATCAATATCCTGTAGCTGGGGGG	+	chr1:8361848-8361874(+)
		ATCAATATCCTGTAGCTGGGTGG	+	chr1:8361177-8361203(+)
				chr1:8361232-8361258(+)
				chr1:8361372-8361398(+)
				chr1:8361456-8361482(+)
				chr1:8361568-8361594(+)
				chr1:8361596-8361622(+)
				chr1:8361820-8361846(+)
	5	AAGGGAAGCAGCCTCGGGAGTGG	+	chr1:240569505-240569531(+)
				chr1:240569567-240569593(+)
				chr1:240569598-240569624(+)
				chr1:240569629-240569655(+)
				chr1:240569660-240569686(+)
	4	ATCACGGGAGGGGTGCGGAGAGG	+	chr1:4726590-4726616(+)
				chr1:4726622-4726648(+)
				chr1:4726654-4726680(+)
				chr1:4726783-4726809(+)
	8	ATCAGAACCATGAAAATGGCTGG	-	chr1:75224099-75224125(-)
				chr1:75224137-75224163(-)
				chr1:75224175-75224201(-)
				chr1:75224213-75224239(-)
				chr1:75224251-75224277(-)
				chr1:75224289-75224315(-)
				chr1:75224327-75224353(-)
				chr1:75224365-75224391(-)
	9	ATCAGACCTTCCCTGGGATGTGG	+	chr1:152275964-152275990(+)
				chr1:152276936-152276962(+)
				chr1:152277908-152277934(+)
				chr1:152278880-152278906(+)
				chr1:152279852-152279878(+)
				chr1:152280824-152280850(+)
				chr1:152283743-152283769(+)
				chr1:152284715-152284741(+)
				chr1:152285690-152285716(+)
	7	ATCAGCTGGGTTGATTGTGTGGG	-	chr1:3655909-3655935(-)
				chr1:3655945-3655971(-)
				chr1:3655981-3656007(-)
				chr1:3656017-3656043(-)
				chr1:3656053-3656079(-)
				chr1:3656409-3656435(-)
				chr1:3656445-3656471(-)
	4	ATCAGTGTAGACACTCCAGTTGG	+	chr1:1127883-1127909(+)
				chr1:1127979-1128005(+)
				chr1:1128099-1128125(+)
				chr1:1128150-1128176(+)
	4	ATCATCAGGCTGGTCCTCCCCGG	+	chr1:7575119-7575145(+)
				chr1:7575157-7575183(+)
				chr1:7575195-7575221(+)
				chr1:7575233-7575259(+)
	8	ATCATGAAGGTGATGGTATTAGG	-	chr1:240941138-240941164(-)
				chr1:240941187-240941213(-)
				chr1:240941236-240941262(-)
				chr1:240941285-240941311(-)
				chr1:240941334-240941360(-)
				chr1:240941383-240941409(-)
				chr1:240941432-240941458(-)
				chr1:240941481-240941507(-)
	5	ATCATGGATGTAGTTGTGCATGG	-	chr1:195043219-195043245(-)
				chr1:195043271-195043297(-)
				chr1:195043372-195043398(-)
				chr1:195043476-195043502(-)
				chr1:195043528-195043554(-)
	4	ATCCAGACCCATGTTGGCCGTGG	+	chr1:152186864-152186890(+)
				chr1:152188274-152188300(+)
				chr1:152189684-152189710(+)
				chr1:152191094-152191120(+)
	6	ATCCAGACCCTTGTCGGCCGTGG	+	chr1:152186156-152186182(+)
				chr1:152187566-152187592(+)
				chr1:152188976-152189002(+)
				chr1:152190386-152190412(+)
				chr1:152191787-152191813(+)
				chr1:152193194-152193220(+)
	11	ATCCAGGATTGCATTTACCGGGG	+	chr1:3203798-3203824(+)
				chr1:3203845-3203871(+)
				chr1:3203892-3203918(+)
				chr1:3203939-3203965(+)
				chr1:3203986-3204012(+)
				chr1:3204034-3204060(+)
				chr1:3204081-3204107(+)
				chr1:3204130-3204156(+)
				chr1:3204227-3204253(+)
				chr1:3204274-3204300(+)
				chr1:3204418-3204444(+)
	7	ATCCAGTGGATAAGATGTGTGGG	-	chr1:2768818-2768844(-)
				chr1:2769026-2769052(-)
				chr1:2769234-2769260(-)
				chr1:2769286-2769312(-)
				chr1:2769338-2769364(-)
				chr1:2769390-2769416(-)
				chr1:2769442-2769468(-)
	5	ATCCCATAGGTGTCAGCTGGAGG	-	chr1:246545176-246545202(-)
				chr1:246545251-246545277(-)
				chr1:246545326-246545352(-)
				chr1:246545401-246545427(-)
				chr1:246545476-246545502(-)
	6	ATCCCCCGTATCCACACACCAGG	-	chr1:5876644-5876670(-)
				chr1:5876810-5876836(-)
				chr1:5877120-5877146(-)
				chr1:5877144-5877170(-)
				chr1:5877192-5877218(-)
				chr1:5877240-5877266(-)
	4	ATCCGAACCTCTACGACACGCGG	+	chr1:25234557-25234583(+)
				chr1:25234582-25234608(+)
				chr1:25234632-25234658(+)
				chr1:25234682-25234708(+)
	6	ATCCTCAGCCTTCATCCAAAAGG	-	chr1:206659731-206659757(-)
				chr1:206659833-206659859(-)
				chr1:206659902-206659928(-)
				chr1:206660038-206660064(-)
				chr1:206660174-206660200(-)
				chr1:206660243-206660269(-)
	13	ATCCTCCCACCCCATCCTGCTGG	-	chr1:247292178-247292204(-)
				chr1:247292240-247292266(-)
				chr1:247292363-247292389(-)
				chr1:247292425-247292451(-)
				chr1:247292487-247292513(-)
				chr1:247292549-247292575(-)
				chr1:247292611-247292637(-)
				chr1:247292673-247292699(-)
				chr1:247292735-247292761(-)
				chr1:247292797-247292823(-)
				chr1:247292983-247293009(-)
				chr1:247293107-247293133(-)
				chr1:247293231-247293257(-)
	4	ATCCTGGAATATTGTTAGCTGGG	-	chr1:8614789-8614815(-)
				chr1:8614859-8614885(-)
				chr1:8614894-8614920(-)
				chr1:8614929-8614955(-)
	9	ATCCTGGATGCCCGCGTGGCAGG	-	chr1:3204023-3204049(-)
				chr1:3204119-3204145(-)
		ATCCTGGATGCCCGCGTGGCGGG	-	chr1:3203834-3203860(-)
				chr1:3203881-3203907(-)
				chr1:3203928-3203954(-)
				chr1:3203975-3204001(-)
				chr1:3204070-3204096(-)
				chr1:3204407-3204433(-)
		ATCCTGGATGCCCGCGTGGCTGG	-	chr1:3203787-3203813(-)
	4	ATCCTGTGGCCCCAGACGTGAGG	-	chr1:931932-931958(-)
				chr1:932064-932090(-)
				chr1:932195-932221(-)
		ATCCTGTGGCCCCAGACGTGGGG	-	chr1:931800-931826(-)
	5	ATCCTGTGGCCCCAGATGTGGGG	-	chr1:931668-931694(-)
				chr1:931734-931760(-)
				chr1:931866-931892(-)
				chr1:931998-932024(-)
				chr1:932129-932155(-)
	8	ATCGGCCACTTCTAGAATGGCGG	+	chr1:246155819-246155845(+)
				chr1:246155866-246155892(+)
				chr1:246155960-246155986(+)
				chr1:246156054-246156080(+)
				chr1:246156101-246156127(+)
				chr1:246156148-246156174(+)
				chr1:246156195-246156221(+)
				chr1:246156242-246156268(+)
	5	ATCGTGGTGCATACACACGATGG	+	chr1:246783413-246783439(+)
				chr1:246783467-246783493(+)
				chr1:246783521-246783547(+)
				chr1:246783789-246783815(+)
				chr1:246783843-246783869(+)
	8	ATCGTTCAGGGTGTTGTAACTGG	+	chr1:224566228-224566254(+)
				chr1:224566277-224566303(+)
				chr1:224566326-224566352(+)
				chr1:224566375-224566401(+)
				chr1:224566424-224566450(+)
				chr1:224566473-224566499(+)
				chr1:224566522-224566548(+)
				chr1:224566571-224566597(+)
	4	ATCTAAACCTCTACAACACGCGG	+	chr1:25234157-25234183(+)
				chr1:25234182-25234208(+)
				chr1:25234457-25234483(+)
				chr1:25234482-25234508(+)
	5	ATCTCCTGATCTGGAAGGCGTGG	+	chr1:2193246-2193272(+)
				chr1:2193472-2193498(+)
				chr1:2193760-2193786(+)
				chr1:2193830-2193856(+)
				chr1:2193900-2193926(+)
	5	ATCTCCTGGTCTGGAAGGCGTGG	+	chr1:2193316-2193342(+)
				chr1:2193394-2193420(+)
				chr1:2193542-2193568(+)
				chr1:2193690-2193716(+)
				chr1:2193961-2193987(+)
	7	ATCTGCAGCCTTCATCCAAAAGG	-	chr1:206659626-206659652(-)
				chr1:206659661-206659687(-)
				chr1:206659696-206659722(-)
				chr1:206659867-206659893(-)
				chr1:206659970-206659996(-)
				chr1:206660208-206660234(-)
		ATCTGCAGCCTTCATCCAAATGG	-	chr1:206660277-206660303(-)
	8	AAGGGCAGAGTCACCACGACTGG	-	chr1:3215878-3215904(-)
				chr1:3216061-3216087(-)
				chr1:3216244-3216270(-)
				chr1:3216366-3216392(-)
				chr1:3216671-3216697(-)
				chr1:3216732-3216758(-)
				chr1:3216854-3216880(-)
				chr1:3216976-3217002(-)
	5	ATCTGGGGCCACAGGATGCAGGG	+	chr1:931671-931697(+)
				chr1:931737-931763(+)
				chr1:931869-931895(+)
				chr1:932001-932027(+)
				chr1:932132-932158(+)
	11	ATCTGTCCATCCAGCTCTGCAGG	+	chr1:2838010-2838036(+)
				chr1:2838052-2838078(+)
				chr1:2838136-2838162(+)
				chr1:2838178-2838204(+)
				chr1:2838220-2838246(+)
				chr1:2838262-2838288(+)
				chr1:2838304-2838330(+)
				chr1:2838388-2838414(+)
				chr1:2838430-2838456(+)
				chr1:2838472-2838498(+)
				chr1:2838514-2838540(+)
	6	ATCTGTGTGGATGTGTCTGGGGG	-	chr1:31859720-31859746(-)
				chr1:31860094-31860120(-)
				chr1:31860133-31860159(-)
				chr1:31860172-31860198(-)
				chr1:31860211-31860237(-)
				chr1:31860580-31860606(-)
	4	ATCTTGGTTGTCGAGTAGGACGG	-	chr1:5944496-5944522(-)
				chr1:5944976-5945002(-)
				chr1:5945266-5945292(-)
		ATCTTGGTTGTCGAGTAGGATGG	-	chr1:5945217-5945243(-)
	11	ATCTTGGTTGTGGAGTAGGACGG	-	chr1:5944545-5944571(-)
				chr1:5944594-5944620(-)
				chr1:5944643-5944669(-)
				chr1:5944692-5944718(-)
				chr1:5944741-5944767(-)
				chr1:5944782-5944808(-)
				chr1:5945023-5945049(-)
				chr1:5945119-5945145(-)
		ATCTTGGTTGTGGAGTAGGATGG	-	chr1:5944831-5944857(-)
				chr1:5944880-5944906(-)
				chr1:5945456-5945482(-)
	4	ATGAACCACACTCCCTAGATGGG	+	chr1:246683201-246683227(+)
				chr1:246683327-246683353(+)
				chr1:246683867-246683893(+)
				chr1:246684029-246684055(+)
	6	ATGAACCACATTCCCTAGATGGG	+	chr1:246683291-246683317(+)
				chr1:246683399-246683425(+)
				chr1:246683831-246683857(+)
				chr1:246683993-246684019(+)
				chr1:246684263-246684289(+)
				chr1:246685019-246685045(+)
	4	ATGAAGGCGGAGGTGGTGGGTGG	+	chr1:6072295-6072321(+)
				chr1:6072469-6072495(+)
				chr1:6072591-6072617(+)
				chr1:6072664-6072690(+)
	10	ATGAATTGCAAGGAATTGCAAGG	+	chr1:210639210-210639236(+)
				chr1:210639234-210639260(+)
				chr1:210639258-210639284(+)
				chr1:210639282-210639308(+)
				chr1:210639306-210639332(+)
				chr1:210639330-210639356(+)
				chr1:210639354-210639380(+)
				chr1:210639378-210639404(+)
				chr1:210639402-210639428(+)
				chr1:210639426-210639452(+)
	9	ATGACGGCAGGCCGTTTCTGAGG	-	chr1:246155117-246155143(-)
				chr1:246155184-246155210(-)
				chr1:246155251-246155277(-)
				chr1:246155318-246155344(-)
				chr1:246155385-246155411(-)
				chr1:246155452-246155478(-)
				chr1:246155519-246155545(-)
				chr1:246155586-246155612(-)
		ATGACGGCAGGCCGTTTCTGGGG	-	chr1:246155050-246155076(-)
	5	ATGAGCCACGCTCCCTAGATGGG	+	chr1:246683507-246683533(+)
				chr1:246683687-246683713(+)
				chr1:246684515-246684541(+)
				chr1:246684695-246684721(+)
				chr1:246684893-246684919(+)
	5	AAGGGGAAGGAGTATGGGAAGGG	+	chr1:37154163-37154189(+)
				chr1:37154217-37154243(+)
				chr1:37154271-37154297(+)
				chr1:37154541-37154567(+)
				chr1:37154605-37154631(+)
	5	AAGGGGAAGGGGTGTGGGAAAGG	+	chr1:37154505-37154531(+)
		AAGGGGAAGGGGTGTGGGAAGGG	+	chr1:37154127-37154153(+)
				chr1:37154181-37154207(+)
				chr1:37154235-37154261(+)
				chr1:37154343-37154369(+)
	6	ATGAGTGTAGACACTCCAGTTGG	+	chr1:1127739-1127765(+)
				chr1:1127811-1127837(+)
				chr1:1127907-1127933(+)
				chr1:1128003-1128029(+)
				chr1:1128174-1128200(+)
				chr1:1128198-1128224(+)
	9	ATGATCTAATGACCTTCCAAAGG	+	chr1:240941104-240941130(+)
				chr1:240941153-240941179(+)
				chr1:240941202-240941228(+)
				chr1:240941251-240941277(+)
				chr1:240941300-240941326(+)
				chr1:240941349-240941375(+)
				chr1:240941398-240941424(+)
				chr1:240941447-240941473(+)
				chr1:240941496-240941522(+)
	4	ATGATGGATGGTGGTGGTGATGG	-	chr1:7628275-7628301(-)
				chr1:7628441-7628467(-)
				chr1:7628839-7628865(-)
				chr1:7628948-7628974(-)
	9	ATGCCCGAGAAGACAGGCGGCGG	+	chr1:2212043-2212069(+)
		ATGCCCGAGAAGACAGGCGGTGG	+	chr1:2212173-2212199(+)
				chr1:2212560-2212586(+)
				chr1:2212690-2212716(+)
				chr1:2212777-2212803(+)
				chr1:2212863-2212889(+)
				chr1:2213078-2213104(+)
				chr1:2213552-2213578(+)
				chr1:2213853-2213879(+)
	4	ATGCCCGCTCCGGGAAGAGGAGG	-	chr1:240370848-240370874(-)
		ATGCCCGCTCCGGGAAGAGGGGG	-	chr1:240371145-240371171(-)
				chr1:240371277-240371303(-)
				chr1:240371508-240371534(-)
	6	ATGCCCGCTCCGGGAAGTGGGGG	-	chr1:240371079-240371105(-)
				chr1:240371112-240371138(-)
				chr1:240371211-240371237(-)
				chr1:240371244-240371270(-)
				chr1:240371343-240371369(-)
				chr1:240371574-240371600(-)
	7	ATGCCCGCTCCGGGTAGAGGGGG	-	chr1:240371046-240371072(-)
				chr1:240371178-240371204(-)
				chr1:240371310-240371336(-)
				chr1:240371376-240371402(-)
				chr1:240371442-240371468(-)
				chr1:240371475-240371501(-)
				chr1:240371607-240371633(-)
	4	ATGCTCATTAGTGTTGTCCACGG	+	chr1:12310907-12310933(+)
				chr1:12310992-12311018(+)
				chr1:12311077-12311103(+)
				chr1:12311162-12311188(+)
	7	ATGGAACCCTGTGCCCTGGGCGG	+	chr1:2765695-2765721(+)
				chr1:2765727-2765753(+)
				chr1:2766107-2766133(+)
				chr1:2766203-2766229(+)
		ATGGAACCCTGTGCCCTGGGTGG	+	chr1:2765822-2765848(+)
				chr1:2765854-2765880(+)
				chr1:2766267-2766293(+)
	4	ATGGAAGACAGGGGCGATAGAGG	+	chr1:41997035-41997061(+)
				chr1:41997163-41997189(+)
				chr1:41997385-41997411(+)
				chr1:41997623-41997649(+)
	4	ATGGACAGTCCACACAGAGAGGG	-	chr1:152323979-152324005(-)
				chr1:152324204-152324230(-)
				chr1:152325335-152325361(-)
				chr1:152326022-152326048(-)
	5	ATGGAGAGATGGAGGGATGATGG	+	chr1:6167316-6167342(+)
				chr1:6167422-6167448(+)
				chr1:6167758-6167784(+)
				chr1:6167802-6167828(+)
				chr1:6168130-6168156(+)
	7	ATGGAGGACAGGAGAGATGGAGG	+	chr1:41996923-41996949(+)
				chr1:41996955-41996981(+)
				chr1:41997067-41997093(+)
				chr1:41997243-41997269(+)
				chr1:41997305-41997331(+)
				chr1:41997527-41997553(+)
				chr1:41997875-41997901(+)
	12	ATGGAGGACAGGGGAGATGGAGG	+	chr1:41996907-41996933(+)
				chr1:41996939-41996965(+)
				chr1:41997195-41997221(+)
				chr1:41997259-41997285(+)
				chr1:41997417-41997443(+)
				chr1:41997481-41997507(+)
				chr1:41997543-41997569(+)
				chr1:41997559-41997585(+)
				chr1:41997655-41997681(+)
				chr1:41997719-41997745(+)
				chr1:41997781-41997807(+)
				chr1:41997891-41997917(+)
	7	ATGGAGGCAGTATGAATAGAAGG	-	chr1:195043200-195043226(-)
				chr1:195043252-195043278(-)
				chr1:195043304-195043330(-)
				chr1:195043405-195043431(-)
				chr1:195043457-195043483(-)
				chr1:195043509-195043535(-)
				chr1:195043561-195043587(-)
	4	ATGGAGGGATGATGGAGAGATGG	+	chr1:6167747-6167773(+)
				chr1:6168027-6168053(+)
				chr1:6168119-6168145(+)
				chr1:6168257-6168283(+)
	5	ATGGAGGGATGATGGAGGGATGG	+	chr1:6167256-6167282(+)
				chr1:6167275-6167301(+)
				chr1:6167810-6167836(+)
				chr1:6167915-6167941(+)
				chr1:6168138-6168164(+)
	4	ATGGAGGGGTGGAAGGATGGAGG	+	chr1:6167032-6167058(+)
				chr1:6168639-6168665(+)
				chr1:6168736-6168762(+)
				chr1:6168946-6168972(+)
	14	ATGGATAATCTGGGAACCTCTGG	-	chr1:3391518-3391544(-)
				chr1:3391578-3391604(-)
				chr1:3391638-3391664(-)
				chr1:3391698-3391724(-)
				chr1:3391758-3391784(-)
				chr1:3391818-3391844(-)
				chr1:3391878-3391904(-)
				chr1:3391938-3391964(-)
				chr1:3391998-3392024(-)
				chr1:3392058-3392084(-)
				chr1:3392118-3392144(-)
				chr1:3392178-3392204(-)
				chr1:3392238-3392264(-)
				chr1:3392298-3392324(-)
	6	ATGGATGATGTAGGGTGCATGGG	+	chr1:169589995-169590021(+)
				chr1:169590147-169590173(+)
				chr1:169590431-169590457(+)
				chr1:169590499-169590525(+)
				chr1:169590565-169590591(+)
				chr1:169590628-169590654(+)
	4	ATGGATGGGGAAAGGTGGATGGG	-	chr1:12150072-12150098(-)
				chr1:12150181-12150207(-)
				chr1:12150278-12150304(-)
				chr1:12150363-12150389(-)
	4	ATGGATGGGTTAGGGAAGAGTGG	-	chr1:12149921-12149947(-)
				chr1:12150139-12150165(-)
				chr1:12150236-12150262(-)
				chr1:12150333-12150359(-)
	4	ATGGATGGTGGGTGCTGGTCTGG	+	chr1:2893106-2893132(+)
				chr1:2893169-2893195(+)
				chr1:2893433-2893459(+)
				chr1:2893697-2893723(+)
	5	ATGGATGTAGTTGTGCATGGAGG	-	chr1:195043216-195043242(-)
				chr1:195043268-195043294(-)
				chr1:195043369-195043395(-)
				chr1:195043473-195043499(-)
				chr1:195043525-195043551(-)
	4	ATGGCACCTGCCTTACTCTGAGG	+	chr1:247590879-247590905(+)
				chr1:247591171-247591197(+)
				chr1:247591461-247591487(+)
				chr1:247591534-247591560(+)
	4	AAGGGGTGTGGGAAGGGGAAGGG	+	chr1:37154133-37154159(+)
				chr1:37154187-37154213(+)
				chr1:37154241-37154267(+)
				chr1:37154493-37154519(+)
	4	ATGGCCGGATTACAGGGATATGG	-	chr1:34568180-34568206(-)
				chr1:34568218-34568244(-)
				chr1:34568256-34568282(-)
				chr1:34568275-34568301(-)
	4	ATGGCTGAGGTCTGGAGAAAGGG	+	chr1:169510478-169510504(+)
				chr1:169510586-169510612(+)
		ATGGCTGAGGTCTGGAGAAATGG	+	chr1:169510343-169510369(+)
				chr1:169510613-169510639(+)
	4	ATGGCTGGGATTGCAGGAGGAGG	-	chr1:3611261-3611287(-)
				chr1:3611331-3611357(-)
				chr1:3611402-3611428(-)
				chr1:3611507-3611533(-)
	13	ATGGCTGGGATTGCGGGAGGAGG	-	chr1:3610382-3610408(-)
				chr1:3610488-3610514(-)
				chr1:3610558-3610584(-)
				chr1:3610593-3610619(-)
				chr1:3610663-3610689(-)
				chr1:3610840-3610866(-)
				chr1:3610911-3610937(-)
				chr1:3610981-3611007(-)
				chr1:3611016-3611042(-)
				chr1:3611086-3611112(-)
				chr1:3611121-3611147(-)
				chr1:3611296-3611322(-)
				chr1:3611542-3611568(-)
	5	ATGGGAAGGGGAAGGAGTATGGG	+	chr1:37154158-37154184(+)
				chr1:37154212-37154238(+)
				chr1:37154266-37154292(+)
				chr1:37154536-37154562(+)
				chr1:37154600-37154626(+)
	4	ATGGGCATCTCCACCCCTAAGGG	-	chr1:7608650-7608676(-)
				chr1:7608716-7608742(-)
				chr1:7609008-7609034(-)
				chr1:7609074-7609100(-)
	12	ATGGGCCACGCTCCCTAGATGGG	+	chr1:246683219-246683245(+)
				chr1:246683417-246683443(+)
				chr1:246683633-246683659(+)
				chr1:246683723-246683749(+)
				chr1:246683921-246683947(+)
				chr1:246684047-246684073(+)
				chr1:246684461-246684487(+)
				chr1:246684641-246684667(+)
				chr1:246684839-246684865(+)
				chr1:246685037-246685063(+)
				chr1:246685127-246685153(+)
				chr1:246685271-246685297(+)
	8	ATGGGCTCTGGGAACACTACAGG	+	chr1:246783218-246783244(+)
				chr1:246783378-246783404(+)
				chr1:246783432-246783458(+)
				chr1:246783594-246783620(+)
				chr1:246783754-246783780(+)
				chr1:246783808-246783834(+)
				chr1:246783968-246783994(+)
				chr1:246784023-246784049(+)
	4	ATGGGGAGGAGTGTGAGGAGAGG	-	chr1:230530913-230530939(-)
				chr1:230531059-230531085(-)
				chr1:230531461-230531487(-)
		ATGGGGAGGAGTGTGAGGAGGGG	-	chr1:230531513-230531539(-)
	4	ATGGGGGCAGGCATGGGGGCAGG	+	chr1:27399268-27399294(+)
				chr1:27399340-27399366(+)
				chr1:27399352-27399378(+)
				chr1:27399485-27399511(+)
	5	AAAGACTGTCCTCAGAGTCCAGG	-	chr1:9215194-9215220(-)
				chr1:9215399-9215425(-)
				chr1:9215563-9215589(-)
				chr1:9215686-9215712(-)
				chr1:9215727-9215753(-)
	5	ATGGGGTCAATGGATGAGGCAGG	+	chr1:201179013-201179039(+)
				chr1:201179337-201179363(+)
				chr1:201179661-201179687(+)
				chr1:201179985-201180011(+)
				chr1:201180525-201180551(+)
	4	ATGGGGTCAGGGCAAGGATAAGG	-	chr1:181703576-181703602(-)
				chr1:181703651-181703677(-)
		ATGGGGTCAGGGCAAGGATAGGG	-	chr1:181703876-181703902(-)
				chr1:181704026-181704052(-)
	4	ATGGGGTCAGTGAATAAGGCAGG	+	chr1:201178689-201178715(+)
				chr1:201178905-201178931(+)
				chr1:201179877-201179903(+)
				chr1:201180633-201180659(+)
	5	ATGGGGTCAGTGAATGAGGCAGG	+	chr1:201179121-201179147(+)
				chr1:201179445-201179471(+)
				chr1:201179769-201179795(+)
				chr1:201180201-201180227(+)
				chr1:201180417-201180443(+)
	16	ATGGGGTCGCGCCTTCGGAAGGG	+	chr1:3560138-3560164(+)
				chr1:3560189-3560215(+)
				chr1:3560240-3560266(+)
				chr1:3560291-3560317(+)
				chr1:3560342-3560368(+)
				chr1:3560393-3560419(+)
				chr1:3560444-3560470(+)
				chr1:3560495-3560521(+)
				chr1:3560546-3560572(+)
				chr1:3560597-3560623(+)
				chr1:3560648-3560674(+)
				chr1:3560699-3560725(+)
				chr1:3560750-3560776(+)
				chr1:3560801-3560827(+)
				chr1:3560852-3560878(+)
				chr1:3560903-3560929(+)
	4	ATGGGGTGGCAGGGATGGTGGGG	-	chr1:11584758-11584784(-)
				chr1:11584799-11584825(-)
				chr1:11584960-11584986(-)
				chr1:11585013-11585039(-)
	4	ATGGGGTGTGAGGGAGAGGATGG	+	chr1:44337169-44337195(+)
				chr1:44337188-44337214(+)
				chr1:44337243-44337269(+)
				chr1:44337338-44337364(+)
	5	ATGGGTACTGGGCTGGAGGCTGG	-	chr1:1137944-1137970(-)
				chr1:1137982-1138008(-)
				chr1:1138020-1138046(-)
				chr1:1138115-1138141(-)
				chr1:1138153-1138179(-)
	4	ATGGGTGCTGAGCCTCCTACCGG	-	chr1:247590778-247590804(-)
				chr1:247590924-247590950(-)
				chr1:247591070-247591096(-)
				chr1:247591362-247591388(-)
	4	ATGGGTGGGATTGCGGGAGGAGG	-	chr1:3610734-3610760(-)
				chr1:3610876-3610902(-)
				chr1:3611191-3611217(-)
				chr1:3611226-3611252(-)
	4	ATGGGTGGGATTGTGGGAGGAGG	-	chr1:3610242-3610268(-)
				chr1:3610312-3610338(-)
				chr1:3610417-3610443(-)
				chr1:3610805-3610831(-)
	4	ATGGGTTCAGGGAGTAAGGCAGG	+	chr1:201179175-201179201(+)
				chr1:201179499-201179525(+)
				chr1:201180579-201180605(+)
				chr1:201180687-201180713(+)
	18	ATGGTCACGGGAGTTTAGCTAGG	+	chr1:248571788-248571814(+)
		ATGGTCACGGGAGTTTAGCTTGG	+	chr1:248571417-248571443(+)
				chr1:248571470-248571496(+)
				chr1:248571523-248571549(+)
				chr1:248571576-248571602(+)
				chr1:248571629-248571655(+)
				chr1:248571682-248571708(+)
				chr1:248571735-248571761(+)
				chr1:248571841-248571867(+)
				chr1:248571894-248571920(+)
				chr1:248571947-248571973(+)
				chr1:248572000-248572026(+)
				chr1:248572053-248572079(+)
				chr1:248572106-248572132(+)
				chr1:248572159-248572185(+)
				chr1:248572212-248572238(+)
				chr1:248572265-248572291(+)
				chr1:248572318-248572344(+)
	5	ATGGTCGAGGATGGCCAAGGAGG	-	chr1:3242531-3242557(-)
				chr1:3242740-3242766(-)
		ATGGTCGAGGATGGCCAAGGGGG	-	chr1:3242561-3242587(-)
				chr1:3242620-3242646(-)
				chr1:3242650-3242676(-)
	4	AAAGACTGTCCTGAGAGTCCAGG	-	chr1:9215358-9215384(-)
				chr1:9215850-9215876(-)
				chr1:9215932-9215958(-)
				chr1:9215973-9215999(-)
	4	ATGGTCTGTGTGGGTGTCTGGGG	-	chr1:2566134-2566160(-)
				chr1:2566159-2566185(-)
				chr1:2566184-2566210(-)
				chr1:2566586-2566612(-)
	4	ATGGTGATGTTGATGATGGATGG	-	chr1:7628236-7628262(-)
				chr1:7628453-7628479(-)
				chr1:7628851-7628877(-)
				chr1:7628960-7628986(-)
	13	ATGGTGGGTGCTGGTCTGGATGG	+	chr1:2893110-2893136(+)
				chr1:2893173-2893199(+)
				chr1:2893212-2893238(+)
				chr1:2893290-2893316(+)
				chr1:2893350-2893376(+)
				chr1:2893437-2893463(+)
				chr1:2893476-2893502(+)
				chr1:2893554-2893580(+)
				chr1:2893614-2893640(+)
				chr1:2893701-2893727(+)
				chr1:2893740-2893766(+)
				chr1:2893881-2893907(+)
				chr1:2894020-2894046(+)
	4	ATGGTGGGTGCTGGTGTGGATGG	+	chr1:2893961-2893987(+)
				chr1:2894080-2894106(+)
				chr1:2894139-2894165(+)
				chr1:2894364-2894390(+)
	6	ATGTACCAGCTCCAGGACAGAGG	-	chr1:246641664-246641690(-)
				chr1:246641711-246641737(-)
				chr1:246641758-246641784(-)
				chr1:246641805-246641831(-)
				chr1:246641852-246641878(-)
				chr1:246642368-246642394(-)
	4	ATGTACCAGCTCCAGGACGGAGG	-	chr1:246642086-246642112(-)
				chr1:246642133-246642159(-)
				chr1:246642180-246642206(-)
				chr1:246642227-246642253(-)
	4	ATGTAGAACCATGCTGTCCTTGG	+	chr1:152185922-152185948(+)
				chr1:152187332-152187358(+)
				chr1:152188742-152188768(+)
				chr1:152190152-152190178(+)
	12	ATGTAGTAAGTAAGTGGCCCAGG	-	chr1:53749956-53749982(-)
		ATGTAGTAAGTAAGTGGCCCGGG	-	chr1:53749086-53749112(-)
				chr1:53749110-53749136(-)
				chr1:53749134-53749160(-)
				chr1:53749186-53749212(-)
				chr1:53749238-53749264(-)
				chr1:53749262-53749288(-)
				chr1:53749314-53749340(-)
				chr1:53749338-53749364(-)
				chr1:53749390-53749416(-)
				chr1:53749908-53749934(-)
				chr1:53749932-53749958(-)
	15	ATGTCCTGGGCACCACGAGCAGG	+	chr1:10804414-10804440(+)
				chr1:10804438-10804464(+)
				chr1:10804462-10804488(+)
				chr1:10804486-10804512(+)
				chr1:10804510-10804536(+)
				chr1:10804534-10804560(+)
				chr1:10804558-10804584(+)
				chr1:10804582-10804608(+)
				chr1:10804606-10804632(+)
				chr1:10804630-10804656(+)
				chr1:10804654-10804680(+)
				chr1:10804678-10804704(+)
				chr1:10804702-10804728(+)
				chr1:10804726-10804752(+)
				chr1:10804750-10804776(+)
	10	ATGTCCTGTGTGTGGGTGTGAGG	+	chr1:3502258-3502284(+)
				chr1:3502488-3502514(+)
		ATGTCCTGTGTGTGGGTGTGCGG	+	chr1:3501840-3501866(+)
		ATGTCCTGTGTGTGGGTGTGTGG	+	chr1:3501701-3501727(+)
				chr1:3501813-3501839(+)
				chr1:3502180-3502206(+)
				chr1:3502207-3502233(+)
				chr1:3502515-3502541(+)
				chr1:3502542-3502568(+)
				chr1:3502569-3502595(+)
	4	ATGTGAATGAGTGTGACTGAGGG	+	chr1:54098156-54098182(+)
				chr1:54098220-54098246(+)
				chr1:54098245-54098271(+)
				chr1:54099029-54099055(+)
	5	ATGTGACCTGGAAGCAGACATGG	-	chr1:82511941-82511967(-)
				chr1:82511978-82512004(-)
				chr1:82512015-82512041(-)
				chr1:82512052-82512078(-)
				chr1:82512089-82512115(-)
	4	ATGTGGAGGTGTGTGTGTGCAGG	+	chr1:209943722-209943748(+)
				chr1:209943762-209943788(+)
				chr1:209944034-209944060(+)
				chr1:209944315-209944341(+)
	5	ATGTGGAGTACTCGTGGGCCAGG	+	chr1:244649841-244649867(+)
				chr1:244649959-244649985(+)
				chr1:244650018-244650044(+)
				chr1:244650077-244650103(+)
				chr1:244650195-244650221(+)
	4	ATGTGGGGTACTCGTGGGCCAGG	+	chr1:244649605-244649631(+)
				chr1:244649664-244649690(+)
				chr1:244649782-244649808(+)
				chr1:244650313-244650339(+)
	6	ATGTGTGTGTGTGCAGTGCATGG	+	chr1:965677-965703(+)
				chr1:965835-965861(+)
				chr1:966023-966049(+)
				chr1:966265-966291(+)
				chr1:966426-966452(+)
				chr1:966501-966527(+)
	6	ATGTTAAACCCACACGCGTGTGG	-	chr1:3790859-3790885(-)
				chr1:3790937-3790963(-)
				chr1:3791015-3791041(-)
				chr1:3791093-3791119(-)
				chr1:3791171-3791197(-)
				chr1:3791561-3791587(-)
	4	ATGTTGATGATGGATGGTGGTGG	-	chr1:7628281-7628307(-)
				chr1:7628447-7628473(-)
				chr1:7628845-7628871(-)
				chr1:7628954-7628980(-)
	6	AAGGTGCTATCTAGAGAAATGGG	-	chr1:247590796-247590822(-)
				chr1:247590942-247590968(-)
				chr1:247591015-247591041(-)
				chr1:247591088-247591114(-)
				chr1:247591307-247591333(-)
				chr1:247591380-247591406(-)
	4	ATTACTGGTGTGTGGACAGAGGG	+	chr1:5876662-5876688(+)
				chr1:5876734-5876760(+)
				chr1:5877354-5877380(+)
				chr1:5877426-5877452(+)
	5	ATTACTGGTGTGTGGATACAGGG	+	chr1:5876758-5876784(+)
				chr1:5877042-5877068(+)
				chr1:5877306-5877332(+)
				chr1:5877573-5877599(+)
				chr1:5877670-5877696(+)
	4	ATTAGGAAACACTTCAGGAGAGG	-	chr1:248546861-248546887(-)
				chr1:248547201-248547227(-)
				chr1:248547541-248547567(-)
				chr1:248547745-248547771(-)
	7	ATTATACCACAGTTCACAAGTGG	-	chr1:246928172-246928198(-)
				chr1:246928216-246928242(-)
				chr1:246928304-246928330(-)
				chr1:246928348-246928374(-)
				chr1:246928392-246928418(-)
				chr1:246928436-246928462(-)
				chr1:246928480-246928506(-)
	4	ATTCAGAGGAGCTAGGATTTAGG	+	chr1:178474755-178474781(+)
				chr1:178474819-178474845(+)
				chr1:178474883-178474909(+)
		ATTCAGAGGAGCTAGGATTTTGG	+	chr1:178474963-178474989(+)
	11	ATTCATCAATATCCTGTAGCTGG	+	chr1:8361284-8361310(+)
				chr1:8361340-8361366(+)
				chr1:8361368-8361394(+)
				chr1:8361480-8361506(+)
				chr1:8361564-8361590(+)
				chr1:8361592-8361618(+)
				chr1:8361760-8361786(+)
				chr1:8361788-8361814(+)
				chr1:8361816-8361842(+)
				chr1:8361844-8361870(+)
				chr1:8362010-8362036(+)
	6	ATTCCTGGTGTGTGGATACGGGG	+	chr1:5876638-5876664(+)
				chr1:5876804-5876830(+)
				chr1:5877114-5877140(+)
				chr1:5877138-5877164(+)
				chr1:5877186-5877212(+)
				chr1:5877234-5877260(+)
	6	ATTCTACCTACCCCACCTCTTGG	-	chr1:230036468-230036494(-)
				chr1:230036562-230036588(-)
				chr1:230036609-230036635(-)
				chr1:230036703-230036729(-)
				chr1:230036750-230036776(-)
				chr1:230036797-230036823(-)
	7	ATTCTCCCGCTTGAACCCAGGGG	+	chr1:235457728-235457754(+)
				chr1:235457759-235457785(+)
				chr1:235457790-235457816(+)
				chr1:235457821-235457847(+)
				chr1:235457852-235457878(+)
				chr1:235457883-235457909(+)
				chr1:235457914-235457940(+)
	7	AAGGTGGTGGATGATGGTGGTGG	+	chr1:153215928-153215954(+)
				chr1:153216022-153216048(+)
				chr1:153216116-153216142(+)
				chr1:153216210-153216236(+)
				chr1:153216304-153216330(+)
				chr1:153216398-153216424(+)
				chr1:153216492-153216518(+)
	10	ATTGCAAGGAATGAATTGCAAGG	+	chr1:210639200-210639226(+)
				chr1:210639224-210639250(+)
				chr1:210639248-210639274(+)
				chr1:210639272-210639298(+)
				chr1:210639296-210639322(+)
				chr1:210639320-210639346(+)
				chr1:210639344-210639370(+)
				chr1:210639368-210639394(+)
				chr1:210639392-210639418(+)
				chr1:210639416-210639442(+)
	5	ATTGGGAGGGATGGAGGGATTGG	+	chr1:245100343-245100369(+)
				chr1:245100370-245100396(+)
				chr1:245100388-245100414(+)
				chr1:245100406-245100432(+)
				chr1:245100460-245100486(+)
	7	ATTTTCTGTCACGCTCTTGGCGG	+	chr1:152080612-152080638(+)
				chr1:152080756-152080782(+)
				chr1:152080948-152080974(+)
				chr1:152081182-152081208(+)
				chr1:152081230-152081256(+)
				chr1:152081395-152081421(+)
				chr1:152081605-152081631(+)
	7	CAAACCCTTGGGAGGAAGCCAGG	+	chr1:1859547-1859573(+)
				chr1:1859580-1859606(+)
				chr1:1859613-1859639(+)
				chr1:1859646-1859672(+)
				chr1:1859679-1859705(+)
				chr1:1859712-1859738(+)
				chr1:1859745-1859771(+)
	4	CAAAGGCATGAGCCACCCAAAGG	-	chr1:13928472-13928498(-)
				chr1:13928489-13928515(-)
				chr1:13928506-13928532(-)
				chr1:13928523-13928549(-)
	8	CAACACCCTGAACGATCTCTAGG	-	chr1:224566224-224566250(-)
				chr1:224566273-224566299(-)
				chr1:224566322-224566348(-)
				chr1:224566371-224566397(-)
				chr1:224566420-224566446(-)
				chr1:224566469-224566495(-)
				chr1:224566518-224566544(-)
				chr1:224566567-224566593(-)
	4	CAACAGCAACATAACAACACCGG	-	chr1:9319349-9319375(-)
		CAACAGCAACATAACAACACTGG	-	chr1:9318262-9318288(-)
				chr1:9319842-9319868(-)
				chr1:9320435-9320461(-)
	6	CAACGCACCTGTGCTATCTCTGG	-	chr1:246043228-246043254(-)
				chr1:246043260-246043286(-)
				chr1:246043292-246043318(-)
				chr1:246043324-246043350(-)
				chr1:246043356-246043382(-)
				chr1:246043388-246043414(-)
	20	CAACGCAGAATTCAGGATGGTGG	+	chr1:5394185-5394211(+)
				chr1:5394215-5394241(+)
				chr1:5394245-5394271(+)
				chr1:5394275-5394301(+)
				chr1:5394305-5394331(+)
				chr1:5394335-5394361(+)
				chr1:5394365-5394391(+)
				chr1:5394395-5394421(+)
				chr1:5394425-5394451(+)
				chr1:5394455-5394481(+)
				chr1:5394485-5394511(+)
				chr1:5394515-5394541(+)
				chr1:5394545-5394571(+)
				chr1:5394575-5394601(+)
				chr1:5394605-5394631(+)
				chr1:5394635-5394661(+)
				chr1:5394665-5394691(+)
				chr1:5394695-5394721(+)
				chr1:5394725-5394751(+)
				chr1:5394755-5394781(+)
	8	CAACGTCGAACCGGGGGACCTGG	+	chr1:1074502-1074528(+)
				chr1:1074624-1074650(+)
				chr1:1075173-1075199(+)
				chr1:1075661-1075687(+)
				chr1:1075722-1075748(+)
				chr1:1075783-1075809(+)
				chr1:1075966-1075992(+)
				chr1:1076027-1076053(+)
	4	CAAGAGAGGAGGCTGGATCAGGG	+	chr1:1204480-1204506(+)
				chr1:1204559-1204585(+)
				chr1:1204638-1204664(+)
				chr1:1204717-1204743(+)
	8	CAAGGAACCTATAGTCTAATAGG	-	chr1:245781658-245781684(-)
				chr1:245781732-245781758(-)
				chr1:245781891-245781917(-)
				chr1:245781965-245781991(-)
				chr1:245782135-245782161(-)
				chr1:245782220-245782246(-)
				chr1:245782294-245782320(-)
				chr1:245782368-245782394(-)
	6	CAAGGCCAGAGTTCCCACTACGG	-	chr1:152127895-152127921(-)
				chr1:152128687-152128713(-)
		CAAGGCCAGAGTTCCCACTATGG	-	chr1:152127931-152127957(-)
				chr1:152128111-152128137(-)
				chr1:152128183-152128209(-)
				chr1:152128255-152128281(-)
	6	AAAGAGGCAGAAAGAGAGAGAGG	-	chr1:173657784-173657810(-)
				chr1:173657807-173657833(-)
				chr1:173657830-173657856(-)
				chr1:173657853-173657879(-)
				chr1:173657876-173657902(-)
				chr1:173657899-173657925(-)
	15	CAAGTGGACAGCATCTAGGAAGG	+	chr1:246187747-246187773(+)
				chr1:246187811-246187837(+)
				chr1:246187906-246187932(+)
				chr1:246187938-246187964(+)
				chr1:246187970-246187996(+)
				chr1:246188002-246188028(+)
				chr1:246188097-246188123(+)
				chr1:246188129-246188155(+)
				chr1:246188161-246188187(+)
				chr1:246188256-246188282(+)
				chr1:246188352-246188378(+)
				chr1:246188447-246188473(+)
				chr1:246188542-246188568(+)
				chr1:246188574-246188600(+)
				chr1:246188606-246188632(+)
	4	CAATAGATGGATAGATGGAGAGG	-	chr1:2078554-2078580(-)
				chr1:2078779-2078805(-)
				chr1:2079398-2079424(-)
				chr1:2079697-2079723(-)
	8	CAATGGATGAGGCAGGTTATAGG	+	chr1:201178378-201178404(+)
				chr1:201179020-201179046(+)
				chr1:201179344-201179370(+)
				chr1:201179668-201179694(+)
				chr1:201179992-201180018(+)
				chr1:201180100-201180126(+)
				chr1:201180316-201180342(+)
				chr1:201180532-201180558(+)
	7	CAATTCTCCCGCTTGAACCCAGG	+	chr1:235457726-235457752(+)
				chr1:235457757-235457783(+)
				chr1:235457788-235457814(+)
				chr1:235457819-235457845(+)
				chr1:235457850-235457876(+)
				chr1:235457881-235457907(+)
				chr1:235457912-235457938(+)
	5	CACAAAGCCAGGACCCTTCCCGG	+	chr1:2945656-2945682(+)
				chr1:2945720-2945746(+)
				chr1:2945784-2945810(+)
				chr1:2945848-2945874(+)
				chr1:2945912-2945938(+)
	7	CACACACACACGTGCCACCGGGG	-	chr1:1232650-1232676(-)
				chr1:1232696-1232722(-)
				chr1:1232742-1232768(-)
				chr1:1232876-1232902(-)
				chr1:1232922-1232948(-)
				chr1:1232968-1232994(-)
				chr1:1233100-1233126(-)
	4	CACACACACACGTGCCACTGGGG	-	chr1:1232516-1232542(-)
				chr1:1232562-1232588(-)
				chr1:1232788-1232814(-)
				chr1:1233014-1233040(-)
	8	CACACACGTGCCACCGGGGATGG	-	chr1:1232646-1232672(-)
				chr1:1232692-1232718(-)
				chr1:1232738-1232764(-)
				chr1:1232872-1232898(-)
				chr1:1232918-1232944(-)
				chr1:1232964-1232990(-)
				chr1:1233096-1233122(-)
				chr1:1233142-1233168(-)
	4	CACACACGTGCCACTGGGGATGG	-	chr1:1232512-1232538(-)
				chr1:1232558-1232584(-)
				chr1:1232784-1232810(-)
				chr1:1233010-1233036(-)
	5	CACACAGCCGCGGACAGACACGG	+	chr1:1912968-1912994(+)
				chr1:1913039-1913065(+)
				chr1:1913319-1913345(+)
				chr1:1913354-1913380(+)
				chr1:1913389-1913415(+)
	6	CACACCTGACCAGAGAGCTCCGG	-	chr1:247597010-247597036(-)
				chr1:247597052-247597078(-)
				chr1:247597220-247597246(-)
		CACACCTGACCAGAGAGCTCTGG	-	chr1:247596926-247596952(-)
				chr1:247596968-247596994(-)
				chr1:247597094-247597120(-)
	7	CACACGCATACGCACGTTCTAGG	+	chr1:80796681-80796707(+)
				chr1:80796712-80796738(+)
				chr1:80796743-80796769(+)
				chr1:80796774-80796800(+)
				chr1:80796805-80796831(+)
				chr1:80796836-80796862(+)
				chr1:80796867-80796893(+)
	15	CACACGGGTGGGCGGGTGCTAGG	+	chr1:3808483-3808509(+)
				chr1:3808529-3808555(+)
				chr1:3808575-3808601(+)
				chr1:3808621-3808647(+)
				chr1:3808667-3808693(+)
				chr1:3808713-3808739(+)
				chr1:3808759-3808785(+)
				chr1:3808805-3808831(+)
				chr1:3808851-3808877(+)
				chr1:3808897-3808923(+)
				chr1:3808943-3808969(+)
				chr1:3808989-3809015(+)
				chr1:3809127-3809153(+)
				chr1:3809173-3809199(+)
				chr1:3809219-3809245(+)
	4	CACACTCCCACCCAGGACACAGG	-	chr1:2765547-2765573(-)
				chr1:2765641-2765667(-)
				chr1:2765896-2765922(-)
				chr1:2765959-2765985(-)
	5	CACACTCCCACCCAGGGCACAGG	-	chr1:2765483-2765509(-)
				chr1:2765673-2765699(-)
				chr1:2765832-2765858(-)
				chr1:2765864-2765890(-)
				chr1:2766245-2766271(-)
	5	CACACTCCCGCCCAGGGCACAGG	-	chr1:2765705-2765731(-)
				chr1:2765737-2765763(-)
				chr1:2766117-2766143(-)
				chr1:2766213-2766239(-)
		CACACTCCCGCCCAGGGCACGGG	-	chr1:2765769-2765795(-)
	8	CACAGACTCACAGGGCACACAGG	-	chr1:37424141-37424167(-)
				chr1:37424269-37424295(-)
				chr1:37424412-37424438(-)
				chr1:37424476-37424502(-)
				chr1:37424627-37424653(-)
				chr1:37424957-37424983(-)
				chr1:37425422-37425448(-)
				chr1:37425765-37425791(-)
	4	CACAGAGGCACTGGGAGGCAGGG	-	chr1:3084215-3084241(-)
				chr1:3084689-3084715(-)
				chr1:3084747-3084773(-)
				chr1:3084863-3084889(-)
	8	CACAGAGGCGCTGGGAGGCAGGG	-	chr1:3084275-3084301(-)
				chr1:3084335-3084361(-)
				chr1:3084395-3084421(-)
				chr1:3084453-3084479(-)
				chr1:3084511-3084537(-)
				chr1:3084571-3084597(-)
				chr1:3084629-3084655(-)
				chr1:3084805-3084831(-)
	11	CACAGAGGGACCGCTGTGGGAGG	-	chr1:7924959-7924985(-)
				chr1:7925069-7925095(-)
				chr1:7925126-7925152(-)
				chr1:7925181-7925207(-)
				chr1:7925238-7925264(-)
				chr1:7925293-7925319(-)
				chr1:7925350-7925376(-)
				chr1:7925407-7925433(-)
				chr1:7925464-7925490(-)
				chr1:7925519-7925545(-)
				chr1:7925576-7925602(-)
	4	CACAGAGTCATGGGACACACAGG	-	chr1:37423426-37423452(-)
				chr1:37423538-37423564(-)
				chr1:37423840-37423866(-)
				chr1:37424765-37424791(-)
	9	CACAGCCACACCACATCCCAGGG	-	chr1:152275977-152276003(-)
				chr1:152276949-152276975(-)
				chr1:152277921-152277947(-)
				chr1:152278893-152278919(-)
				chr1:152279865-152279891(-)
				chr1:152280837-152280863(-)
				chr1:152283756-152283782(-)
				chr1:152284728-152284754(-)
				chr1:152285703-152285729(-)
	5	CACAGCCGCGGACAGACACGGGG	+	chr1:1912970-1912996(+)
				chr1:1913041-1913067(+)
				chr1:1913321-1913347(+)
				chr1:1913356-1913382(+)
				chr1:1913391-1913417(+)
	4	CACAGCGGGCGCCTCAGAACGGG	-	chr1:2026015-2026041(-)
				chr1:2026064-2026090(-)
				chr1:2026113-2026139(-)
				chr1:2026162-2026188(-)
	8	CACAGCTGGAGACGACACTCAGG	+	chr1:247634348-247634374(+)
				chr1:247634400-247634426(+)
				chr1:247634452-247634478(+)
				chr1:247634556-247634582(+)
		CACAGCTGGAGACGACACTCGGG	+	chr1:247634504-247634530(+)
				chr1:247634608-247634634(+)
				chr1:247634920-247634946(+)
				chr1:247635024-247635050(+)
	7	CACAGGATGCAGGGTGGGGAGGG	+	chr1:931680-931706(+)
				chr1:931746-931772(+)
				chr1:931878-931904(+)
				chr1:932010-932036(+)
				chr1:932076-932102(+)
				chr1:932141-932167(+)
				chr1:932207-932233(+)
	7	CACAGGCTCACAGGGCACACAGG	-	chr1:37424205-37424231(-)
				chr1:37424523-37424549(-)
				chr1:37424748-37424774(-)
				chr1:37425373-37425399(-)
				chr1:37425504-37425530(-)
				chr1:37425748-37425774(-)
				chr1:37425813-37425839(-)
	4	CACAGGGAGGAGGGGGTGGGGGG	-	chr1:2241144-2241170(-)
				chr1:2241182-2241208(-)
				chr1:2241221-2241247(-)
				chr1:2241262-2241288(-)
	4	CACAGGGCACACAGACTCACAGG	-	chr1:37424636-37424662(-)
				chr1:37424966-37424992(-)
				chr1:37425264-37425290(-)
				chr1:37425431-37425457(-)
	15	CACAGGGCACACAGGCTCACAGG	-	chr1:37424214-37424240(-)
				chr1:37424468-37424494(-)
				chr1:37424532-37424558(-)
				chr1:37424740-37424766(-)
				chr1:37425085-37425111(-)
				chr1:37425365-37425391(-)
				chr1:37425545-37425571(-)
				chr1:37425645-37425671(-)
				chr1:37425757-37425783(-)
		CACAGGGCACACAGGCTCACGGG	-	chr1:37423196-37423222(-)
				chr1:37424133-37424159(-)
				chr1:37424261-37424287(-)
				chr1:37424404-37424430(-)
				chr1:37424789-37424815(-)
				chr1:37424949-37424975(-)
	5	CACAGGGCACACAGGCTCATGGG	-	chr1:37424515-37424541(-)
				chr1:37424619-37424645(-)
				chr1:37425414-37425440(-)
				chr1:37425496-37425522(-)
				chr1:37425805-37425831(-)
	4	CACAGGGGATTACTGGTGTGTGG	+	chr1:5876866-5876892(+)
				chr1:5877082-5877108(+)
				chr1:5877613-5877639(+)
				chr1:5877662-5877688(+)
	5	CACAGGTGTAGAGGGGGCACAGG	-	chr1:24671507-24671533(-)
				chr1:24671557-24671583(-)
				chr1:24671623-24671649(-)
				chr1:24671657-24671683(-)
				chr1:24671674-24671700(-)
	6	CACAGGTGTGGAGGGGGCACAGG	-	chr1:24671473-24671499(-)
				chr1:24671524-24671550(-)
				chr1:24671640-24671666(-)
				chr1:24671691-24671717(-)
				chr1:24671724-24671750(-)
				chr1:24671741-24671767(-)
	14	AAGTGGACAGCATCTAGGAAGGG	+	chr1:246187653-246187679(+)
				chr1:246187748-246187774(+)
				chr1:246187812-246187838(+)
				chr1:246187907-246187933(+)
				chr1:246187971-246187997(+)
				chr1:246188003-246188029(+)
				chr1:246188098-246188124(+)
				chr1:246188130-246188156(+)
				chr1:246188162-246188188(+)
				chr1:246188257-246188283(+)
				chr1:246188353-246188379(+)
				chr1:246188416-246188442(+)
				chr1:246188543-246188569(+)
				chr1:246188575-246188601(+)
	5	CACATGCTGAACCACCCACCAGG	-	chr1:244649590-244649616(-)
				chr1:244649649-244649675(-)
				chr1:244650298-244650324(-)
				chr1:244650475-244650501(-)
				chr1:244650534-244650560(-)
	7	CACATGCTGGACCACCCACCAGG	-	chr1:244649767-244649793(-)
				chr1:244649826-244649852(-)
				chr1:244649885-244649911(-)
				chr1:244649944-244649970(-)
				chr1:244650062-244650088(-)
				chr1:244650180-244650206(-)
				chr1:244650239-244650265(-)
	6	CACCACCCCAACTAGGAATCTGG	+	chr1:207394196-207394222(+)
				chr1:207394236-207394262(+)
				chr1:207394276-207394302(+)
				chr1:207394316-207394342(+)
				chr1:207394356-207394382(+)
				chr1:207394396-207394422(+)
	16	CACCACGAGCAGGCATGTCCTGG	+	chr1:10804400-10804426(+)
				chr1:10804424-10804450(+)
				chr1:10804448-10804474(+)
				chr1:10804472-10804498(+)
				chr1:10804496-10804522(+)
				chr1:10804520-10804546(+)
				chr1:10804544-10804570(+)
				chr1:10804568-10804594(+)
				chr1:10804592-10804618(+)
				chr1:10804616-10804642(+)
				chr1:10804640-10804666(+)
				chr1:10804664-10804690(+)
				chr1:10804688-10804714(+)
				chr1:10804712-10804738(+)
				chr1:10804736-10804762(+)
				chr1:10804760-10804786(+)
	7	CACCAGGAAGGAGGACCACCAGG	-	chr1:2390750-2390776(-)
				chr1:2390766-2390792(-)
				chr1:2390910-2390936(-)
				chr1:2390926-2390952(-)
				chr1:2390942-2390968(-)
				chr1:2390958-2390984(-)
				chr1:2390974-2391000(-)
	4	AAGTGTACGTGTGCATGTGGAGG	+	chr1:209944913-209944939(+)
				chr1:209945062-209945088(+)
				chr1:209945200-209945226(+)
				chr1:209945358-209945384(+)
	5	CACCATGAGTTTCAAGGGTTTGG	+	chr1:244353877-244353903(+)
				chr1:244353927-244353953(+)
				chr1:244353977-244354003(+)
				chr1:244354027-244354053(+)
				chr1:244354077-244354103(+)
	4	CACCATTGGACTTCTGTTGGGGG	+	chr1:242066418-242066444(+)
				chr1:242066443-242066469(+)
				chr1:242066468-242066494(+)
				chr1:242066518-242066544(+)
	17	AAGTGTCTACGTACCGGAACTGG	+	chr1:92134166-92134192(+)
				chr1:92134202-92134228(+)
				chr1:92134238-92134264(+)
				chr1:92134274-92134300(+)
				chr1:92134310-92134336(+)
				chr1:92134346-92134372(+)
				chr1:92134382-92134408(+)
				chr1:92134418-92134444(+)
				chr1:92134454-92134480(+)
				chr1:92134562-92134588(+)
				chr1:92134598-92134624(+)
				chr1:92134706-92134732(+)
				chr1:92134742-92134768(+)
				chr1:92134778-92134804(+)
				chr1:92134814-92134840(+)
				chr1:92134850-92134876(+)
				chr1:92134922-92134948(+)
	7	CACCCACACATCTTATCCACTGG	+	chr1:2768813-2768839(+)
				chr1:2769021-2769047(+)
				chr1:2769229-2769255(+)
				chr1:2769281-2769307(+)
				chr1:2769333-2769359(+)
				chr1:2769385-2769411(+)
				chr1:2769437-2769463(+)
	10	CACCCACCAGGTGACTACGAGGG	-	chr1:244649578-244649604(-)
				chr1:244649814-244649840(-)
				chr1:244649873-244649899(-)
				chr1:244649932-244649958(-)
				chr1:244650109-244650135(-)
				chr1:244650168-244650194(-)
				chr1:244650227-244650253(-)
				chr1:244650286-244650312(-)
				chr1:244650404-244650430(-)
				chr1:244650463-244650489(-)
	5	AAGTGTCTATGTACCGGAACTGG	+	chr1:92134490-92134516(+)
				chr1:92134526-92134552(+)
				chr1:92134634-92134660(+)
				chr1:92134670-92134696(+)
				chr1:92134886-92134912(+)
	4	CACCCAGCCGCGGACAGACACGG	+	chr1:1912863-1912889(+)
				chr1:1913109-1913135(+)
				chr1:1913144-1913170(+)
				chr1:1913284-1913310(+)
	5	CACCCAGCCGTGGTCACACGCGG	+	chr1:1913635-1913661(+)
				chr1:1913670-1913696(+)
				chr1:1913705-1913731(+)
				chr1:1913740-1913766(+)
				chr1:1913775-1913801(+)
	4	CACCCAGGCACAGCCCACCCAGG	-	chr1:26134789-26134815(-)
				chr1:26134804-26134830(-)
				chr1:26134819-26134845(-)
				chr1:26134834-26134860(-)
	6	CACCCCAACTAGGAATCTGGAGG	+	chr1:207394199-207394225(+)
				chr1:207394239-207394265(+)
				chr1:207394279-207394305(+)
				chr1:207394319-207394345(+)
				chr1:207394359-207394385(+)
				chr1:207394399-207394425(+)
	5	CACCCCACATCTGGGGCCACAGG	+	chr1:931663-931689(+)
				chr1:931729-931755(+)
				chr1:931861-931887(+)
				chr1:931993-932019(+)
				chr1:932124-932150(+)
	5	CACCCCCACCTTCTGAACCCAGG	-	chr1:1074664-1074690(-)
				chr1:1075213-1075239(-)
				chr1:1075396-1075422(-)
				chr1:1075823-1075849(-)
				chr1:1075884-1075910(-)
	16	CACCCCCACCTTCTGACCCCAGG	-	chr1:1074481-1074507(-)
				chr1:1074603-1074629(-)
				chr1:1074786-1074812(-)
				chr1:1074847-1074873(-)
				chr1:1074908-1074934(-)
				chr1:1074969-1074995(-)
				chr1:1075030-1075056(-)
				chr1:1075091-1075117(-)
				chr1:1075335-1075361(-)
				chr1:1075457-1075483(-)
				chr1:1075518-1075544(-)
				chr1:1075579-1075605(-)
				chr1:1075701-1075727(-)
				chr1:1075762-1075788(-)
				chr1:1075945-1075971(-)
				chr1:1076006-1076032(-)
	4	CACCCGGGGTCAAGCAGAGGAGG	-	chr1:152278002-152278028(-)
				chr1:152278974-152279000(-)
				chr1:152282865-152282891(-)
				chr1:152285784-152285810(-)
	5	CACCCTACATCATCCATCACTGG	-	chr1:169589992-169590018(-)
				chr1:169590144-169590170(-)
				chr1:169590428-169590454(-)
				chr1:169590496-169590522(-)
				chr1:169590625-169590651(-)
	5	AAGTTGCTGTTAGGTGAGAGTGG	+	chr1:10412075-10412101(+)
				chr1:10412135-10412161(+)
				chr1:10412196-10412222(+)
				chr1:10412257-10412283(+)
				chr1:10412317-10412343(+)
	4	CACCGCGTGTCGTAGAGGTTCGG	-	chr1:25234562-25234588(-)
				chr1:25234587-25234613(-)
				chr1:25234637-25234663(-)
				chr1:25234687-25234713(-)
	8	CACCGTTGCTGGTATATGCGGGG	+	chr1:844406-844432(+)
				chr1:844587-844613(+)
				chr1:844717-844743(+)
				chr1:844943-844969(+)
				chr1:845028-845054(+)
				chr1:845118-845144(+)
				chr1:845203-845229(+)
				chr1:845249-845275(+)
	6	CACCTCCAGATTCCTAGTTGGGG	-	chr1:207394204-207394230(-)
				chr1:207394244-207394270(-)
				chr1:207394284-207394310(-)
				chr1:207394324-207394350(-)
				chr1:207394364-207394390(-)
				chr1:207394404-207394430(-)
	6	CACCTGGGAGGGGACCCCAGGGG	+	chr1:2945691-2945717(+)
				chr1:2945755-2945781(+)
				chr1:2945819-2945845(+)
				chr1:2945883-2945909(+)
				chr1:2945947-2945973(+)
				chr1:2946011-2946037(+)
	6	CACCTTTACCACACGCGTGTGGG	+	chr1:3790848-3790874(+)
				chr1:3790926-3790952(+)
				chr1:3791004-3791030(+)
				chr1:3791082-3791108(+)
				chr1:3791160-3791186(+)
				chr1:3791550-3791576(+)
	5	CACGAAGACAGAGCCGGTCACGG	-	chr1:152276595-152276621(-)
				chr1:152277567-152277593(-)
				chr1:152281458-152281484(-)
				chr1:152284374-152284400(-)
		CACGAAGACAGAGCCGGTCATGG	-	chr1:152280483-152280509(-)
	4	CACGACCTACGCTACACTCCTGG	-	chr1:3748937-3748963(-)
				chr1:3748985-3749011(-)
				chr1:3749009-3749035(-)
				chr1:3749033-3749059(-)
	4	CACGAGCTCGCCTTCCCGCCGGG	-	chr1:1162668-1162694(-)
				chr1:1162726-1162752(-)
				chr1:1162755-1162781(-)
				chr1:1162784-1162810(-)
	7	CACGGCGGCGGTTAGGGTCACGG	+	chr1:2055318-2055344(+)
				chr1:2055336-2055362(+)
				chr1:2055459-2055485(+)
				chr1:2055477-2055503(+)
				chr1:2055495-2055521(+)
				chr1:2055513-2055539(+)
				chr1:2055801-2055827(+)
	18	CACGGCGGTGGTTAGGGTCACGG	+	chr1:2053174-2053200(+)
				chr1:2053192-2053218(+)
				chr1:2053228-2053254(+)
				chr1:2053384-2053410(+)
				chr1:2053420-2053446(+)
				chr1:2054363-2054389(+)
				chr1:2054587-2054613(+)
				chr1:2055057-2055083(+)
				chr1:2055111-2055137(+)
				chr1:2055249-2055275(+)
				chr1:2055354-2055380(+)
				chr1:2055372-2055398(+)
				chr1:2055390-2055416(+)
				chr1:2055549-2055575(+)
				chr1:2055585-2055611(+)
				chr1:2055603-2055629(+)
				chr1:2055783-2055809(+)
				chr1:2055819-2055845(+)
	5	CACGGCTAGGGCTAGGAGACTGG	+	chr1:152186837-152186863(+)
				chr1:152188247-152188273(+)
				chr1:152189657-152189683(+)
				chr1:152191067-152191093(+)
				chr1:152192465-152192491(+)
	37	CACGGGACGGAGCAGAGACACGG	-	chr1:1223600-1223626(-)
				chr1:1223618-1223644(-)
				chr1:1223728-1223754(-)
				chr1:1223838-1223864(-)
				chr1:1223856-1223882(-)
				chr1:1223950-1223976(-)
				chr1:1224026-1224052(-)
				chr1:1224044-1224070(-)
				chr1:1224100-1224126(-)
				chr1:1224118-1224144(-)
				chr1:1224212-1224238(-)
				chr1:1224230-1224256(-)
				chr1:1224248-1224274(-)
				chr1:1224342-1224368(-)
				chr1:1224360-1224386(-)
				chr1:1224378-1224404(-)
				chr1:1224568-1224594(-)
				chr1:1224606-1224632(-)
				chr1:1224738-1224764(-)
				chr1:1224776-1224802(-)
				chr1:1224814-1224840(-)
				chr1:1224852-1224878(-)
				chr1:1224960-1224986(-)
				chr1:1224978-1225004(-)
				chr1:1224996-1225022(-)
				chr1:1225014-1225040(-)
				chr1:1225070-1225096(-)
				chr1:1225128-1225154(-)
				chr1:1225253-1225279(-)
				chr1:1225271-1225297(-)
				chr1:1225309-1225335(-)
				chr1:1225399-1225425(-)
				chr1:1225435-1225461(-)
				chr1:1225453-1225479(-)
				chr1:1225471-1225497(-)
				chr1:1225509-1225535(-)
				chr1:1225527-1225553(-)
	7	CACGGGACGGAGCAGAGACTCGG	-	chr1:1223656-1223682(-)
				chr1:1224082-1224108(-)
				chr1:1224194-1224220(-)
				chr1:1224324-1224350(-)
				chr1:1224416-1224442(-)
				chr1:1225052-1225078(-)
				chr1:1225235-1225261(-)
	20	CACGGGACGGAGCAGGGACACGG	-	chr1:1223690-1223716(-)
				chr1:1223746-1223772(-)
				chr1:1223764-1223790(-)
				chr1:1223782-1223808(-)
				chr1:1223800-1223826(-)
				chr1:1223892-1223918(-)
				chr1:1224136-1224162(-)
				chr1:1224266-1224292(-)
				chr1:1224474-1224500(-)
				chr1:1224492-1224518(-)
				chr1:1224644-1224670(-)
				chr1:1224906-1224932(-)
				chr1:1224924-1224950(-)
				chr1:1224942-1224968(-)
				chr1:1225166-1225192(-)
				chr1:1225363-1225389(-)
				chr1:1225381-1225407(-)
				chr1:1225417-1225443(-)
				chr1:1225545-1225571(-)
				chr1:1225563-1225589(-)
	5	CACGGGACGGGGCAGAGACACGG	-	chr1:1223874-1223900(-)
				chr1:1224008-1224034(-)
				chr1:1224510-1224536(-)
				chr1:1224680-1224706(-)
				chr1:1225204-1225230(-)
	14	CACGGTGGTAGTTAGGGTCACGG	+	chr1:2053138-2053164(+)
				chr1:2053330-2053356(+)
				chr1:2053931-2053957(+)
				chr1:2054327-2054353(+)
				chr1:2054497-2054523(+)
				chr1:2054551-2054577(+)
				chr1:2054605-2054631(+)
				chr1:2054721-2054747(+)
				chr1:2055003-2055029(+)
				chr1:2055021-2055047(+)
				chr1:2055075-2055101(+)
				chr1:2055180-2055206(+)
				chr1:2055729-2055755(+)
		CACGGTGGTAGTTAGGGTCATGG	+	chr1:2054381-2054407(+)
	24	CACGGTGGTGGTTAGGGTCACGG	+	chr1:2053120-2053146(+)
				chr1:2053210-2053236(+)
				chr1:2053312-2053338(+)
				chr1:2053402-2053428(+)
				chr1:2053699-2053725(+)
				chr1:2053717-2053743(+)
				chr1:2053815-2053841(+)
				chr1:2053833-2053859(+)
				chr1:2054309-2054335(+)
				chr1:2054345-2054371(+)
				chr1:2054515-2054541(+)
				chr1:2054533-2054559(+)
				chr1:2054569-2054595(+)
				chr1:2054623-2054649(+)
				chr1:2055039-2055065(+)
				chr1:2055093-2055119(+)
				chr1:2055162-2055188(+)
				chr1:2055567-2055593(+)
				chr1:2055657-2055683(+)
				chr1:2055747-2055773(+)
				chr1:2055765-2055791(+)
		CACGGTGGTGGTTAGGGTCATGG	+	chr1:2053949-2053975(+)
				chr1:2054739-2054765(+)
				chr1:2055675-2055701(+)
	7	CACGGTGGTGGTTAGGGTCGTGG	+	chr1:2053084-2053110(+)
				chr1:2053246-2053272(+)
				chr1:2053438-2053464(+)
				chr1:2053555-2053581(+)
				chr1:2053985-2054011(+)
				chr1:2054775-2054801(+)
				chr1:2055198-2055224(+)
	13	CACGTGTGTACGTGGGTGTTAGG	+	chr1:1865997-1866023(+)
				chr1:1866065-1866091(+)
				chr1:1866099-1866125(+)
				chr1:1866167-1866193(+)
				chr1:1866201-1866227(+)
				chr1:1866333-1866359(+)
				chr1:1866399-1866425(+)
				chr1:1866463-1866489(+)
				chr1:1866497-1866523(+)
				chr1:1866565-1866591(+)
				chr1:1866599-1866625(+)
				chr1:1866660-1866686(+)
				chr1:1866866-1866892(+)
	6	CACGTGTGTCGTGCTGAGCTGGG	+	chr1:1910384-1910410(+)
				chr1:1910442-1910468(+)
				chr1:1910616-1910642(+)
				chr1:1910674-1910700(+)
				chr1:1910732-1910758(+)
				chr1:1911080-1911106(+)
	5	CACTCGGACTGCGGGTGTTTGGG	+	chr1:1084240-1084266(+)
				chr1:1084285-1084311(+)
				chr1:1084330-1084356(+)
				chr1:1084420-1084446(+)
		CACTCGGACTGCGGGTGTTTTGG	+	chr1:1084375-1084401(+)
	11	CACTGCAGCAGCTGGGGAGGCGG	-	chr1:39878935-39878961(-)
				chr1:39879286-39879312(-)
				chr1:39879325-39879351(-)
		CACTGCAGCAGCTGGGGAGGTGG	-	chr1:39878974-39879000(-)
				chr1:39879013-39879039(-)
				chr1:39879052-39879078(-)
				chr1:39879091-39879117(-)
				chr1:39879130-39879156(-)
				chr1:39879169-39879195(-)
				chr1:39879208-39879234(-)
				chr1:39879247-39879273(-)
	9	CACTGCCCCCTGCTCTCACCCGG	+	chr1:18009699-18009725(+)
				chr1:18009727-18009753(+)
				chr1:18009783-18009809(+)
		CACTGCCCCCTGCTCTCACCGGG	+	chr1:18009587-18009613(+)
				chr1:18009671-18009697(+)
				chr1:18009755-18009781(+)
				chr1:18009811-18009837(+)
				chr1:18009839-18009865(+)
				chr1:18009867-18009893(+)
	15	CACTGGTCTATGCCTCACCCGGG	-	chr1:248351087-248351113(-)
				chr1:248351152-248351178(-)
				chr1:248351217-248351243(-)
				chr1:248351282-248351308(-)
				chr1:248351347-248351373(-)
				chr1:248351478-248351504(-)
				chr1:248351543-248351569(-)
				chr1:248351608-248351634(-)
				chr1:248351673-248351699(-)
				chr1:248351738-248351764(-)
				chr1:248351803-248351829(-)
				chr1:248351868-248351894(-)
				chr1:248351933-248351959(-)
				chr1:248351998-248352024(-)
				chr1:248352063-248352089(-)
	5	CACTGTCACTGGACTCACTGTGG	+	chr1:152323474-152323500(+)
				chr1:152323924-152323950(+)
				chr1:152324599-152324625(+)
				chr1:152325280-152325306(+)
				chr1:152325736-152325762(+)
	4	CACTGTCACTGTACTCACTGTGG	+	chr1:152324149-152324175(+)
				chr1:152324374-152324400(+)
				chr1:152324830-152324856(+)
				chr1:152325055-152325081(+)
	5	AAAGCCAGGACCCTTCCCGGCGG	+	chr1:2945659-2945685(+)
				chr1:2945723-2945749(+)
				chr1:2945787-2945813(+)
				chr1:2945851-2945877(+)
				chr1:2945915-2945941(+)
	9	AATATGATAGAAATGACGGCAGG	-	chr1:246155062-246155088(-)
				chr1:246155129-246155155(-)
				chr1:246155196-246155222(-)
				chr1:246155263-246155289(-)
				chr1:246155330-246155356(-)
				chr1:246155397-246155423(-)
				chr1:246155464-246155490(-)
				chr1:246155531-246155557(-)
				chr1:246155598-246155624(-)
	7	CACTGTGGCACTCTGTCTCAAGG	-	chr1:245781750-245781776(-)
				chr1:245781824-245781850(-)
				chr1:245781983-245782009(-)
				chr1:245782153-245782179(-)
				chr1:245782312-245782338(-)
				chr1:245782386-245782412(-)
				chr1:245782556-245782582(-)
	10	CACTTACTTACTACATACCCGGG	+	chr1:53749090-53749116(+)
				chr1:53749114-53749140(+)
				chr1:53749138-53749164(+)
				chr1:53749190-53749216(+)
				chr1:53749242-53749268(+)
				chr1:53749266-53749292(+)
				chr1:53749318-53749344(+)
				chr1:53749342-53749368(+)
				chr1:53749394-53749420(+)
				chr1:53749912-53749938(+)
	8	CACTTCCATTCCCAAGAGGTGGG	+	chr1:230036454-230036480(+)
				chr1:230036501-230036527(+)
				chr1:230036548-230036574(+)
				chr1:230036595-230036621(+)
				chr1:230036642-230036668(+)
				chr1:230036689-230036715(+)
				chr1:230036736-230036762(+)
				chr1:230036783-230036809(+)
	10	CACTTCTAGAATGGCGGTCATGG	+	chr1:246155825-246155851(+)
				chr1:246155872-246155898(+)
				chr1:246155919-246155945(+)
				chr1:246155966-246155992(+)
				chr1:246156013-246156039(+)
				chr1:246156060-246156086(+)
				chr1:246156107-246156133(+)
				chr1:246156154-246156180(+)
				chr1:246156201-246156227(+)
				chr1:246156248-246156274(+)
	6	CACTTGATCTTGCCTGTTCATGG	+	chr1:152276494-152276520(+)
				chr1:152278438-152278464(+)
				chr1:152279410-152279436(+)
				chr1:152280382-152280408(+)
				chr1:152281357-152281383(+)
				chr1:152285248-152285274(+)
	6	CAGAAAGAGAGAGAGGAAAGAGG	-	chr1:173657777-173657803(-)
				chr1:173657800-173657826(-)
				chr1:173657823-173657849(-)
				chr1:173657846-173657872(-)
				chr1:173657869-173657895(-)
				chr1:173657892-173657918(-)
	4	CAGAAAGGACCCCCCGCTGGAGG	+	chr1:931769-931795(+)
				chr1:931835-931861(+)
				chr1:931901-931927(+)
				chr1:931967-931993(+)
	4	CAGAATGGAGCAGGCGGCCAGGG	+	chr1:236260450-236260476(+)
				chr1:236260479-236260505(+)
				chr1:236260508-236260534(+)
				chr1:236260537-236260563(+)
	4	CAGACACAGAGAGAGCAGAACGG	+	chr1:1530610-1530636(+)
				chr1:1530960-1530986(+)
				chr1:1531442-1531468(+)
		CAGACACAGAGAGAGCAGAATGG	+	chr1:1531608-1531634(+)
	5	CAGACACAGCCCCAGCACTGTGG	-	chr1:245781839-245781865(-)
				chr1:245781998-245782024(-)
				chr1:245782168-245782194(-)
				chr1:245782401-245782427(-)
				chr1:245782486-245782512(-)
	4	CAGACCCATGCTGACCATAGCGG	+	chr1:152187608-152187634(+)
				chr1:152189018-152189044(+)
		CAGACCCATGCTGACCATAGTGG	+	chr1:152186198-152186224(+)
				chr1:152190428-152190454(+)
	6	AATCAGAGTTTGGGTGGGAGTGG	+	chr1:2193339-2193365(+)
				chr1:2193417-2193443(+)
				chr1:2193495-2193521(+)
				chr1:2193565-2193591(+)
				chr1:2193783-2193809(+)
				chr1:2193984-2194010(+)
	4	CAGACCTTTAAAATCGGATAGGG	+	chr1:245778177-245778203(+)
				chr1:245778211-245778237(+)
				chr1:245778245-245778271(+)
				chr1:245778279-245778305(+)
	4	CAGACTGTCAGATGCTCCCCTGG	-	chr1:2685813-2685839(-)
				chr1:2686220-2686246(-)
				chr1:2689281-2689307(-)
				chr1:2693556-2693582(-)
	11	CAGAGACACGGGACGGAGCAGGG	-	chr1:1223696-1223722(-)
				chr1:1223806-1223832(-)
				chr1:1223898-1223924(-)
				chr1:1224142-1224168(-)
				chr1:1224272-1224298(-)
				chr1:1224498-1224524(-)
				chr1:1224948-1224974(-)
				chr1:1225172-1225198(-)
				chr1:1225387-1225413(-)
				chr1:1225423-1225449(-)
				chr1:1225569-1225595(-)
	5	CAGAGAGAGAGATAGCAGTGAGG	+	chr1:244438824-244438850(+)
				chr1:244438879-244438905(+)
				chr1:244438972-244438998(+)
				chr1:244439048-244439074(+)
				chr1:244439840-244439866(+)
	62	AAAGCCATCGTCTCCGGCCCAGG	+	chr1:246137764-246137790(+)
				chr1:246137788-246137814(+)
				chr1:246137812-246137838(+)
				chr1:246137836-246137862(+)
				chr1:246137860-246137886(+)
				chr1:246137884-246137910(+)
				chr1:246137908-246137934(+)
				chr1:246137932-246137958(+)
				chr1:246137956-246137982(+)
				chr1:246137980-246138006(+)
				chr1:246138004-246138030(+)
				chr1:246138028-246138054(+)
				chr1:246138052-246138078(+)
				chr1:246138076-246138102(+)
				chr1:246138100-246138126(+)
				chr1:246138124-246138150(+)
				chr1:246138148-246138174(+)
				chr1:246138172-246138198(+)
				chr1:246138196-246138222(+)
				chr1:246138244-246138270(+)
				chr1:246138316-246138342(+)
				chr1:246138340-246138366(+)
				chr1:246138364-246138390(+)
				chr1:246138436-246138462(+)
				chr1:246138484-246138510(+)
				chr1:246138508-246138534(+)
				chr1:246138532-246138558(+)
				chr1:246138556-246138582(+)
				chr1:246138580-246138606(+)
				chr1:246138604-246138630(+)
				chr1:246138628-246138654(+)
				chr1:246138652-246138678(+)
				chr1:246138700-246138726(+)
				chr1:246138772-246138798(+)
				chr1:246138796-246138822(+)
				chr1:246138820-246138846(+)
				chr1:246138892-246138918(+)
				chr1:246138940-246138966(+)
				chr1:246138964-246138990(+)
				chr1:246138988-246139014(+)
				chr1:246139012-246139038(+)
				chr1:246139036-246139062(+)
				chr1:246139108-246139134(+)
				chr1:246139132-246139158(+)
				chr1:246139156-246139182(+)
				chr1:246139180-246139206(+)
				chr1:246139252-246139278(+)
				chr1:246139372-246139398(+)
				chr1:246139420-246139446(+)
				chr1:246139444-246139470(+)
				chr1:246139468-246139494(+)
				chr1:246139492-246139518(+)
				chr1:246139540-246139566(+)
				chr1:246139732-246139758(+)
				chr1:246139756-246139782(+)
				chr1:246139780-246139806(+)
				chr1:246139852-246139878(+)
				chr1:246139900-246139926(+)
				chr1:246139972-246139998(+)
				chr1:246140164-246140190(+)
				chr1:246140260-246140286(+)
				chr1:246140332-246140358(+)
	4	CAGAGAGGGTCCAGGACAACTGG	-	chr1:152323515-152323541(-)
				chr1:152324190-152324216(-)
				chr1:152325321-152325347(-)
				chr1:152326008-152326034(-)
	4	CAGAGCATCAGGGGGACCAGTGG	-	chr1:248834988-248835014(-)
				chr1:248835090-248835116(-)
				chr1:248835243-248835269(-)
				chr1:248835345-248835371(-)
	5	CAGAGGCCACAGAGCATCCATGG	+	chr1:45078697-45078723(+)
				chr1:45078773-45078799(+)
				chr1:45078849-45078875(+)
				chr1:45078925-45078951(+)
				chr1:45079001-45079027(+)
	6	AAAGCCATCGTCTCCGGCCTAGG	+	chr1:246138220-246138246(+)
				chr1:246138460-246138486(+)
				chr1:246138676-246138702(+)
				chr1:246138916-246138942(+)
				chr1:246139276-246139302(+)
				chr1:246140044-246140070(+)
	5	CAGAGGGGATTACTGGTGTGTGG	+	chr1:5876678-5876704(+)
				chr1:5876726-5876752(+)
				chr1:5876750-5876776(+)
				chr1:5877346-5877372(+)
				chr1:5877442-5877468(+)
	4	AATCCCTCCCCAGAACTAACAGG	-	chr1:246235137-246235163(-)
				chr1:246235251-246235277(-)
				chr1:246235534-246235560(-)
				chr1:246235705-246235731(-)
	4	CAGAGTATTTGTATGTGCAGTGG	+	chr1:249134791-249134817(+)
				chr1:249135007-249135033(+)
				chr1:249135115-249135141(+)
				chr1:249135223-249135249(+)
	7	CAGAGTTTGGGTGGGAGTGGTGG	+	chr1:2193342-2193368(+)
				chr1:2193420-2193446(+)
				chr1:2193498-2193524(+)
				chr1:2193568-2193594(+)
				chr1:2193786-2193812(+)
				chr1:2193856-2193882(+)
				chr1:2193987-2194013(+)
	6	CAGATGCTCCCCTGGAGGTGTGG	-	chr1:2686008-2686034(-)
				chr1:2686089-2686115(-)
				chr1:2693751-2693777(-)
				chr1:2693832-2693858(-)
				chr1:2693915-2693941(-)
				chr1:2693956-2693982(-)
	14	AAAGCCATCGTCTCTAGCCCAGG	+	chr1:246139396-246139422(+)
				chr1:246139516-246139542(+)
				chr1:246139564-246139590(+)
				chr1:246139588-246139614(+)
				chr1:246139612-246139638(+)
				chr1:246139636-246139662(+)
				chr1:246139660-246139686(+)
				chr1:246139684-246139710(+)
				chr1:246139804-246139830(+)
				chr1:246139924-246139950(+)
				chr1:246139996-246140022(+)
				chr1:246140068-246140094(+)
				chr1:246140284-246140310(+)
				chr1:246140308-246140334(+)
	8	AATCCTCGTTCTTCTGGGCGTGG	-	chr1:248033714-248033740(-)
				chr1:248033864-248033890(-)
				chr1:248033939-248033965(-)
				chr1:248034014-248034040(-)
				chr1:248034089-248034115(-)
				chr1:248034164-248034190(-)
				chr1:248034239-248034265(-)
[truncated: 477,389+ more rows]
